# Supplementary material for: Identification and Characterization of Three Epithiospecifier Protein Isoforms in Brassica oleracea
Source: Front Plant Sci. 2019 Dec 19;10:1552. doi: 10.3389/fpls.2019.01552 (PMC6930892; doi:10.3389/fpls.2019.01552)
Supplement: Supplementary file 7 [file Table_3.xlsx]

## Sheet: GLS Supplemental Sprossen
Table S3: Glucosinolates (GLS) in root and shoot tissues of Brassica oleracea sprout varieties in µmol/g fresh weight. Values represent mean ± standard deviation of three independent experiments (n=3).
variety	plant part	allyl GLS			3-butenyl GLS			(R)-2-hydroxy-3-butenyl GLS			(S)-2-hydroxy-3-butenyl GLS			3-(methylsulfanyl)propyl GLS			4-(methylsulfanyl)butyl GLS			3-(methylsulfinyl)propyl GLS			3-(methylsulfonyl)propyl GLS			4-(methylsulfinyl)butyl GLS			5-(methylsulfinyl)pentyl GLS			4-hydroxy-3-indolylmethyl GLS			Indolyl-3-methyl GLS			4-methoxy-3-indolylmethyl GLS			1-methoxy-3-indolylmethyl GLS			2-phenyethyl GLS
		Allyl			3But			R-2OH3But			S-2OH3But			3MTP			4MTB			3MSOP			3MSOOP			4MSOB			5MSOP			4OHI3M			I3M			4MOI3M			1MOI3M			2PE
kohlrabi	shoot	0	±	0	0	±	0	0	±	0	0	±	0	0.37717	±	0.0883512	1.09354	±	0.1918	2.40048	±	0.38694	0	±	0	3.92373	±	0.477867	0	±	0	0.337029	±	0.0583699	0.253943	±	0.048047	0.0636791	±	0.00970426	0.0239468	±	0.00585207	0.0066253	±	0.000990775
kohlrabi	root	0	±	0	0	±	0	0	±	0	0	±	0	1.60247	±	0.689685	2.65704	±	1.03912	0.125044	±	0.0586389	0	±	0	0.19102	±	0.0893551	0	±	0	0.372309	±	0.171952	0.35081	±	0.0985954	0.124262	±	0.0375168	0.691408	±	0.337542	0.040848	±	0.0214078
broccoli	shoot	0	±	0	0	±	0	0	±	0	0	±	0	0.372385	±	0.0583069	0.995449	±	0.24166	3.75352	±	0.335266	0	±	0	6.99455	±	0.659967	0.0426002	±	0.000863162	0.313584	±	0.0125223	0.35953	±	0.0573195	0.0566303	±	0.000271825	0.107627	±	0.0205145	0.0206115	±	0.0032674
broccoli	root	0	±	0	0	±	0	0	±	0	0	±	0	0.70236	±	0.165083	1.14125	±	0.178712	0.109425	±	0.0384841	0	±	0	0.155511	±	0.0522657	0	±	0	0.1261	±	0.0269355	0.128634	±	0.0269488	0.178367	±	0.0213764	0.38775	±	0.161801	0.0181694	±	0.00275892
white cabbage	shoot	5.19804	±	0.291448	0.074426	±	0.00559209	0.153947	±	0.00738529	0	±	0	0.478387	±	0.02894	0.019303	±	0.00450248	5.30942	±	0.682954	0.0515417	±	0.0042903	0.463453	±	0.0347936	0	±	0	0.480915	±	0.0483607	0.145674	±	0.00320331	0.0114498	±	0.0113349	0.0248939	±	0.0048745	0.0374339	±	0.0046957
white cabbage	root	3.08156	±	0.0859533	0.0146008	±	0.00242141	0.990536	±	0.112843	0	±	0	0.87399	±	0.0199302	0.10572	±	0.00510663	0.072888	±	0.010981	0.00273184	±	0.000236899	0.0122833	±	0.0041929	0	±	0	0.103443	±	0.00575672	0.0589408	±	0.00325634	0.0740956	±	0.0116112	0.484949	±	0.0885313	0.0102309	±	0.00315328
red cabbage	shoot	2.56188	±	0.649268	0.445234	±	0.117357	3.81769	±	0.967241	0.0579499	±	0.0159181	0.164833	±	0.0593708	0.547004	±	0.26811	0.9792	±	0.115051	0	±	0	2.36652	±	0.148198	0	±	0	0.307704	±	0.0173919	0.310809	±	0.0298516	0.00615376	±	0.00436438	0.0503053	±	0.00693246	0.21519	±	0.00610481
red cabbage	root	0.485048	±	0.172844	0.0468798	±	0.013795	4.49048	±	0.801191	0.0344159	±	0.00593018	0.218125	±	0.0617157	0.874047	±	0.233809	0.011646	±	0.00919319	0	±	0	0.091314	±	0.035685	0	±	0	0.0964208	±	0.0174729	0.0899203	±	0.0197996	0.0682174	±	0.000827089	0.70468	±	0.244729	0.0245106	±	0.00437724
