# Supplementary material for: Identification and Characterization of Three Epithiospecifier Protein Isoforms in Brassica oleracea
Source: Front Plant Sci. 2019 Dec 19;10:1552. doi: 10.3389/fpls.2019.01552 (PMC6930892; doi:10.3389/fpls.2019.01552)
Supplement: Supplementary file 8 [file Table_4.xlsx]

## Sheet: Supplemental Table 2
Table S4: Glucosinolate hydrolysis product formation in root and shoot tissues of Brassica oleracea sprout varieties in µmol/g fresh weight. Values represent mean ± standard deviation of three independent experiments (n=3).
		3-Butenenitrile			Allyl isothiocyanate			1-Cyano-2,3-epithiopropane			4-Pentenenitrile			3-Butenyl isothiocyanate			1-Cyano-3,4-epithiobutane			3-Hydroxy-pentenenitrile			1-Cyano-2-hydroxy-3,4-epithiobutane						5-Vinyl-1,3-oxazolidine-2-thione			4-(Methylsulfanyl)-butylnitrile			3-(Methylsulfanyl)propyl isothiocyanate			5-(Methylsulfanyl)pentylnitrile			4-(Methylsulfanyl)-butyl isothiocyanate			4-(Methylsulfinyl)-butylnitrile			3-(Methylsulfinyl)-propyl isothiocyanate
		Allyl-CN			Allyl-ITC			CETP			3-But-CN			3-But-ITC			CETB			2-OH-3-But-CN			CHETB A			CHETB B			OZT			3-MTP-CN			3-MTP-ITC			4-MTB-CN			4-MTB-ITC			3-MSOP-CN			3-MSOP-ITC
kohlrabi	shoot	0	±	0	0	±	0	0	±	0	0.0135097	±	0.00446485	0	±	0	0	±	0	0	±	0	0	±	0	0	±	0	0	±	0	0.107222	±	0.0171156	0.115418	±	0.0547028	0.285775	±	0.031572	0.387093	±	0.130154	0.262475	±	0.106459	0.536854	±	0.215125
kohlrabi	root	0	±	0	0	±	0	0	±	0	0	±	0	0	±	0	0	±	0	0	±	0	0	±	0	0	±	0	0	±	0	0.360044	±	0.0225807	0.263453	±	0.0505783	0.291337	±	0.0354835	0.924549	±	0.154816	0	±	0	0	±	0
broccoli	shoot	0	±	0	0	±	0	0	±	0	0.00199825	±	0.00178776	0	±	0	0	±	0	0	±	0	0	±	0	0.00521365	±	0.00108389	0	±	0	0.114962	±	0.0284767	0.0568055	±	0.0271979	0.336325	±	0.104894	0.203313	±	0.103737	0.43176	±	0.256256	0.917931	±	0.548409
broccoli	root	0	±	0	0	±	0	0	±	0	0	±	0	0	±	0	0	±	0	0	±	0	0	±	0	0	±	0	0	±	0	0.221985	±	0.00963572	0.122707	±	0.0287924	0.183983	±	0.00803776	0.424463	±	0.0732159	0	±	0	0	±	0
red cabbage	shoot	0.036064	±	0.0111235	0.51661	±	0.0351521	0.703183	±	0.252404	0.0128448	±	0.00653461	0.0360914	±	0.0161288	0.023227	±	0.00797191	0.0969274	±	0.0132041	0.33754	±	0.0447001	0.360795	±	0.0324827	0.511937	±	0.23662	0.00366397	±	0.00170221	0.0513883	±	0.0251055	0.0164012	±	0.0106512	0.27275	±	0.152244	0.0232978	±	0.00302264	0.0674223	±	0.0151546
red cabbage	root	0.140634	±	0.0396788	0.0261894	±	0.000365218	0.0243464	±	0.0179914	0.0105432	±	0.00176735	0.00756858	±	0.00170225	0	±	0	0.63962	±	0.2289	0.0259348	±	0.01183	0.0290072	±	0.0107138	0.0445301	±	0.0388156	0.0367336	±	0.0136566	0.0617074	±	0.00602891	0.0487633	±	0.0198667	0.378132	±	0.093643	0	±	0	0	±	0
white cabbage	shoot	0.0942795	±	0.0073488	0.168594	±	0.115783	3.03605	±	0.249317	0	±	0	0.00495521	±	0.00165455	0.02041	±	0.00166185	0.00531725	±	0.00272491	0.0188901	±	0.00759521	0.0250503	±	0.0089567	0	±	0	0.106083	±	0.0104449	0.0458983	±	0.0141975	0.00387991	±	0.000259528	0.00306142	±	0.000418015	0.421343	±	0.266865	0.0145376	±	0.0131901
white cabbage	root	0.850873	±	0.0636048	0.0940921	±	0.0455565	0.363104	±	0.112845	0.00524455	±	0.00120422	0.0022371	±	0.000360859	0	±	0	0.162577	±	0.0827711	0.0170814	±	0.0112716	0.0187292	±	0.0093044	0	±	0	0.291326	±	0.0331872	0.0690496	±	0.0181334	0.0172342	±	0.00230281	0.00963628	±	0.00109088	0	±	0	0	±	0
[truncated: 18 more columns]
