# Supplementary material for: Identification and Characterization of Three Epithiospecifier Protein Isoforms in Brassica oleracea
Source: Front Plant Sci. 2019 Dec 19;10:1552. doi: 10.3389/fpls.2019.01552 (PMC6930892; doi:10.3389/fpls.2019.01552)
Supplement: Supplementary file 9 [file Table_5.xlsx]

## Sheet: Sheet1
Table S5: Nitrile release from alkenyl glucosinolates (GLS) as influenced by epithiospecifier protein (ESP) activity of recombinant BoESP1-3. Values represent mean ± standard deviation of three independent experiments (n=3), comprising of 2-3 technical replicates each.
	% Allyl-CN (allyl GLS)			% 3But-CN (3But)			% 2OH3But-CN (2OH3But)
H2O	43.5603	±	5.88398	41.5414	±	5.29032	54.5407	±	13.519
ESP1	29.8955	±	8.49772	27.7093	±	8.56641	25.2383	±	2.49014
ESP2	33.6496	±	7.96211	33.5768	±	9.66875	29.1842	±	5.20512
ESP3	24.6634	±	4.3615	26.5509	±	5.48848	20.7395	±	12.822
Abbreviations: Allyl-CN: 3-butenenitrile; 3-But-CN: 4-pentenenitrile; 3-But: 3-butenyl glucosinolate; 2OH3But-CN: 3-hydroxy-4-pentenenitrile; 2OH3But: (R)-2-hydroxy-3-butenyl glucosinolate
