# Supplementary material for: Identification and Characterization of Three Epithiospecifier Protein Isoforms in Brassica oleracea
Source: Front Plant Sci. 2019 Dec 19;10:1552. doi: 10.3389/fpls.2019.01552 (PMC6930892; doi:10.3389/fpls.2019.01552)
Supplement: Supplementary file 10 [file Table_6.xlsx]

## Sheet: Sheet1
Table S6: Glucosinolate hydrolysis product formation in A. thaliana Hi-0 BoESP transformants [µmol/g fresh weight]. Values represent mean ± standard deviation of three independent experiments (n=3).
				3-butenenitrile			allyl isothiocyanate			1-cyano-2,3-epithiopropane			9-(methylsulfanyl)-nonanenitrile			8-(methylsulfanyl)-octyl isothiocyanate			1-methoxy-indol-3-ylacetonitrile			indol-3-ylacetonitrile
				Allyl-CN			Allyl-ITC			CETP			8MTO-CN			8MTO-ITC			NIAN			IAN
	Hi-0	control	shoot	1.09494	±	0.165108	0.556513	±	0.0866612	0.00549288	±	0.00224618	0.0125591	±	0.00243423	0.00948378	±	0.00387177	0.00293202	±	0.00105861	0.0133639	±	0.00239846
	11-1	BoESP1	shoot	0.560043	±	0.229153	0.259558	±	0.0241115	1.09906	±	0.115047	0.0164886	±	0.00513116	0.0114046	±	0.00233709	0.0026929	±	0.00255196	0.014974	±	0.0056274
	11-6	BoESP1	shoot	0.286324	±	0.0701534	0.109357	±	0.0244415	1.60081	±	0.137745	0.0196468	±	0.00395593	0.0113335	±	0.00197068	0.00301492	±	0.00200692	0.0221961	±	0.00446435
	14-3	BoESP2	shoot	0.18766	±	0.0622055	0.0971504	±	0.0452518	1.83163	±	0.0333441	0.0435635	±	0.00652168	0.0108641	±	0.00150049	0.0248423	±	0.015832	0.0467683	±	0.0109054
	14_5	BoESP2	shoot	0.186375	±	0.101815	0.143808	±	0.111556	1.63824	±	0.178665	0.0222987	±	0.0055884	0.01091	±	0.00254941	0.00877607	±	0.0050745	0.0293817	±	0.00432822
	14-6	BoESP2	shoot	0.231121	±	0.0874735	0.120826	±	0.0475849	1.59039	±	0.313114	0.0165041	±	0.00502805	0.0120589	±	0.00318299	0.00485954	±	0.000366966	0.0234759	±	0.00268308
	17-1	BoESP3	shoot	0.346876	±	0.142094	0.217096	±	0.0708968	1.37606	±	0.0910751	0.0192543	±	0.00319619	0.0125431	±	0.0026456	0.00696831	±	0.00308903	0.0222391	±	0.00567365
	17-4	BoESP3	shoot	0.485222	±	0.268565	0.159086	±	0.0728614	1.29279	±	0.12131	0.0290213	±	0.0139723	0.0165409	±	0.00281748	0.0367184	±	0.0511419	0.0352193	±	0.0198975
	17-13	BoESP3	shoot	0.363929	±	0.298179	0.159056	±	0.0777783	0.936834	±	0.303735	0.0319474	±	0.00679956	0.0158856	±	0.00351525	0.03064	±	0.041964	0.0288161	±	0.0102546
	Hi-0	control	root	0.107779	±	0.0896054	0.0362148	±	0.0208549	0.00133499	±	0.00181776	0.3348	±	0.0750532	0.0836455	±	0.00517839	0.553519	±	0.317855	0.235492	±	0.0320987
	11-1	BoESP1	root	0.0292027	±	0.03238	0.0190168	±	0.0198192	0.0942925	±	0.076448	0.240105	±	0.098415	0.127304	±	0.135766	0.239186	±	0.18954	0.285555	±	0.206026
	11-6	BoESP1	root	0.0707239	±	0.064181	0.0304139	±	0.0263522	0.0784279	±	0.0300112	0.217806	±	0.0675872	0.107529	±	0.0697048	0.287932	±	0.200841	0.324413	±	0.132132
	14-3	BoESP2	root	0.0478046	±	0.0447718	0.0446096	±	0.0399261	0.14626	±	0.0284831	0.2938	±	0.103009	0.103096	±	0.0338971	0.319854	±	0.221191	0.255044	±	0.128328
	14_5	BoESP2	root	0.0726926	±	0.0636402	0.0339922	±	0.0394692	0.173081	±	0.0518849	0.273036	±	0.0667272	0.116154	±	0.0800311	0.306633	±	0.0704418	0.309977	±	0.0633324
	14-6	BoESP2	root	0.0495027	±	0.00250693	0.0162165	±	0.0242209	0.103181	±	0.0185771	0.330457	±	0.123252	0.232237	±	0.189299	0.390223	±	0.253425	0.243375	±	0.103299
	17-1	BoESP3	root	0.024325	±	0.0377664	0.0309048	±	0.00924416	0.0362991	±	0.0126599	0.333723	±	0.0646643	0.189655	±	0.14269	0.438174	±	0.249589	0.176138	±	0.166219
	17-4	BoESP3	root	0.0335573	±	0.058123	0.0503953	±	0.0598487	0.0626245	±	0.0475504	0.291024	±	0.0484935	0.183767	±	0.138549	0.349426	±	0.390168	0.225714	±	0.191509
	17-13	BoESP3	root	0.0123676	±	0.0214213	0.0294233	±	0.0211708	0.0626543	±	0.0536738	0.319543	±	0.121782	0.186007	±	0.162204	0.411871	±	0.452293	0.201196	±	0.0826906
